# Supplementary material for: Local Landscapes, Evolving Minds: Mechanisms of Neighbourhood Influence on Dual-State Mental Health Trajectories in Adolescence
Source: Int J Environ Res Public Health. 2025 Jun 17;22(6):951. doi: 10.3390/ijerph22060951 (PMC12199192; doi:10.3390/ijerph22060951)
Supplement: Supplementary file 1 [file ijerph-22-00951-s001.zip]

Archive with 1 entries (1 files):
- ijerph-3631430-supplementary.pdf
